# Supplementary material for: The Physical Genome Mapping of Anopheles albimanus Corrected Scaffold Misassemblies and Identified Interarm Rearrangements in Genus Anopheles
Source: G3 (Bethesda). 2016 Nov 7;7(1):155–64. doi: 10.1534/g3.116.034959 (PMC5217105; doi:10.1534/g3.116.034959)
Supplement: Supplementary file 2 [file 155TableS1.xlsx]

## Sheet: Table S1
Table S1 Misassembies in genomic scaffolds of An. albimanus identified by the physical mapping, HMM model, and synteny analysis.
	FISH analysis				HMM prediction			Consensus based on synteny analysis
Fragments of misassembled scaffolds	Start-end genes used in FISH	Coordinates based on start-end genes used in FISH	Chromosomal location	Orientation	Start-end genes used in HMM prediction	Coordinates based on start-end genes used in HMM prediction	Start-end genes determined by synteny	Start-end contigs determined by synteny	Coordinates	Fragment size	Gap size	Contigs and genes within gap
KB672287A	AALB003709-AALB003876	KB672287:2,660-2,677,912	3R:26AB	+	no data	no data	AALB003709-AALB003880	APCK01001639.1-APCK01001660.1	KB672287:1-2,754,385	2754385	294	no
KB672287B	AALB003893-AALB003904	KB672287:2,899,486-3,099,807	3R:34A	+	no data	no data	AALB003881-AALB003903	APCK01001661.1-APCK01001665.1	KB672287:2,754,680-3,115,168	360489
KB672298A	AALB003905-AALB003937	KB672298:11,599-419,795	2R:12A	+	AALB003905-AALB003939	KB672298:11,599-430,896	AALB003905-AALB015613	APCK01001666.1-APCK01001669.1	KB672298:1-426,774	426774	823	no
KB672298B	AALB003945-AALB004078	KB672298:700,623-2,886,989	3R:32AC	-	AALB003941-AALB004078	KB672298:468,795-2,886,989	AALB003941-AALB004078	APCK01001670.1- APCK01001696.1	KB672298:427,598-2,895,919	2468322
KB672397A	AALB001296-AALB002044	KB672397:21,162-11,932,447	2L:23B-25B	-	AALB001291-AALB002044	KB672397:470-11,932,447	AALB001291-AALB002044	APCK01000274.1-APCK01000384.1(AALB002044)	KB672397:1-11,932,447	11932447	52776	12 tRNA genes
KB672397B	AALB002051-AALB002315	KB672397:12,001,927-16,920,592	2R:10C-11C	-	AALB002045-AALB002799	KB672397:11,985,224-24,017,212	AALB002045-AALB002315	APCK01000384.1(AALB002045)-APCK01000450.1	KB672397:11,985,224-16,922,486	4937263	19933	APCK01000451.1, APCK01000452.1(AALB014223)
KB672397C	AALB002317-AALB002730	KB672397:16,950,595-23,094,710	2R:9A-10B	-	no data	no data	AALB002316-AALB002730	APCK01000453.1-APCK01000496.1	KB672397:16,942,420-23,116,597	6174178	38552	APCK01000497.1, APCK01000498.1(AALB014259-PA, AALB014259-RA, AALB014260)
KB672397D	AALB002731-AALB002796	KB672397:23,158,791-23,880,110	2R:14BC	-	no data	no data	AALB002731-AALB002798	APCK01000499.1- APCK01000516.1	KB672397:23,155,150-24,066,133	910984
KB672435A	AALB007837-AALB008049	KB672435:1,672-3,388,532	2L:16A-17B	+	AALB007837-AALB008052	KB672435:1,672-3,479,341	AALB007837-AALB008049	APCK01000927.1-APCK01001031.1	KB672435:1-3,408,218	3408218	97597	APCK01001032.1, APCK01001033.1, APCK01001034.1(AALB008050, AALB008051, AALB014753, AALB008052, AALB014754), APCK01001035.1, APCK01001036.1, APCK01001037.1
KB672435B	AALB008058-AALB008464	KB672435:3,681,118-10,750,126	2R:12A-13A	-	AALB014754-AALB008465	KB672435:3,480,619-10,753,407	AALB008053-AALB015657	APCK01001038.1-APCK01001095.1	KB672435:3,505,816-10,754,548	7248733	6982	APCK01001096.1
KB672435С	AALB008472-AALB008507	KB672435:11064219-11606787	3R:33A	-	AALB008466-AALB008513	KB672435:10,820,662-11,637,34	AALB008466-AALB008512	APCK01001097.1- APCK01001099.1	KB672435:10,761,531-11,645,433	883903	10453	APCK01001100.1, APCK01001101.1
KB672435D	AALB008515-AALB008768	KB672435:11,658,498-15,375,445	2R:14C-15A	-	AALB008514-AALB008769	KB672435:11,656,609-15,379,195	AALB008515-AALB008769	APCK01001102.1-APCK01001172.1	KB672435:11,655,887-15,383,611	3727725
KB672468A	AALB003339-AALB003689	KB672468:69,617-5,883,756	2R:13C-14B	-	AALB003337-AALB003688	KB672468:35,930-5,812,548	AALB003337-AALB003689	APCK01001511.1-APCK01001580.1	KB672468:1-5,915,397	5915397	117489	APCK01001581.1- APCK01001590.1(AALB014358)
KB672468B	AALB014360	KB672468:6,026,384-6,161,383	3R:35B	?	AALB003690-AALB003696	KB672468:6,034,646-6,144,382	AALB003690-AALB014360	APCK01001591.1-APCK01001604.1	KB672468:6,032,887-6,169,645	136759
