# Supplementary material for: The Physical Genome Mapping of Anopheles albimanus Corrected Scaffold Misassemblies and Identified Interarm Rearrangements in Genus Anopheles
Source: G3 (Bethesda). 2016 Nov 7;7(1):155–64. doi: 10.1534/g3.116.034959 (PMC5217105; doi:10.1534/g3.116.034959)
Supplement: Supplementary file 5 [file 155TableS3.xlsx]

## Sheet: Sheet1
Table S3 Sizes, coordinates, and chromosomal positions of mapped An. albimanus scaffolds.
Scaffold name	Scaffold size, bp	Start coordinate	End coordinate	Orientation	Scaffold start mapping info						Scaffold end mapping info
					Gene	Gene start-end position	Chromosome	Chromosome region	Primer 1	Primer 2	Gene	Gene start-end position	Chromosome	Chromosome region	Primer 1	Primer 2
KB672457	8610254	1	8610254	-	AALB006265	354-1723	X	3A	CGATGAACAGTTTACCCAGGA	AAGTCGTGCAATTCATCGTG	AALB006952	8604017-8604577	X	1A	TCTTCCGTCGGCCATTTCAA	AACACCTGTCGCCAAACTCA
KB672404	1315522	1	1315522	+	AALB007629	75059-77426	X	3A	CAACTGGTCCGGTATGCCTT	GTTCAGGTTTTCCATCGGCG	AALB007743	1166469-1170610	X	3C	CAACAGTACGGCACAGAGGA	CCACCGTATCTTCGCTCACT
KB672407	636932	1	636932	+	AALB015532	140640-143658	X	3C	GGATGCTATTATCCGGCAGA	TCTGTTGCGCATAGGATGAC	AALB003331	507243-528963	X	4A	AGAGCGTGCAGACACACAAG	TGTACGAAGATGACCGACCA
KB672406	778592	1	778592	-	AALB007749	164340-167908	X	4C	GGCGAGAGAGATCAGCAAAC	TTCACCTCTTCCTCCTCGTG	AALB007797	756642-761014	X	4A	CCCGAACCTAGCAAAGACTG	ATCCGTCGATGCAACTCTTC
Gap
KB672412	221820	1	221820	+	AALB003698	14392-16936	X	5A	TCCTCTTTTCACCCGCAGAC	TTGTCCGCCTTCTCATGCTT	AALB003707	158637-188188	X	5A	ATGTTGACGTGCTGTACCGT	GAATGACCTGCCGGTTACCA
KB672414	254859	1	254859	-	AALB009739	125548-131503	X	5B	CAGTTACCAGCGGTGTCAGT	AAGAGCGGATGTGGAAGCAA	AALB009742	221697-226591	X	5A	AGGAGCCGATACTCTCTCCC	TTCACGGGGCGTTAATGGAA
KB672446	9735467	1	9735467	-	AALB008804	21617-32402	2R	9A	TGCCCAGTGACACCAAGTTT	TCGGTTATTGGTGCGGTTCA	AALB009554	9719427-9728353	2R	6A	CATTGTTCTTGGGGCAGCAC	TTGCTTTGTTGAGAAGCGCC
KB672397C	6174178	16942420	23116597	-	AALB002317	16950595-16957385	2R	10B	TCTTCCCGGACAAGTACGTC	TGGTGGATTGCCTCGTAGAT	AALB002730	23093493-23094710	2R	9A	CCAAGTTCTTCGAGGAGGTG	AGCGGCCTTTTTCTTACCAT
KB672331	2547207	1	2547207	-	AALB007120	7975-11631	2R	10C	TCCGAGACGACATTGCAACA	CGCTATCCAGAGATGCGGTT	AALB007286	2530799-2537248	2R	10B	CTCGATGGGTCCTTGGATCG	GCGCTTTCTCGAAATCCGAC
KB672397B	4937263	11985224	16922486	-	AALB002051	12001927-12004972	2R	11B	GTTCCGATGTGTTTGCCACC	GAAACACGTGCAGAAGGCTG	AALB002315	16913455-16920592	2R	10C	GCGGTAGCAGTGGAATCAAT	TTCCAGGCCAGCGTACTAAC
KB672320	2643688	1	2643688	+	AALB009555	86449-96025	2R	11B	GGGTTCTGAAGAGCGTTGGA	CAGAGGACGAAAACCACGGA	AALB009737	2640804-2642235	2R	12A	TCGCATCGTTCGAGGATCTG	CGCCATCTGAAAATCAGCGG
KB672298A	426774	1	426774	+	AALB003905	11599-27623	2R	12A	TAGCTATCGCCAAGACGCTG	ATCTCGTGCGATCGCTTCAT	AALB003937	417800-419795	2R	12A	TCTGCACGTGTTAGATGCGT	ACTTCCATAGCGCATCCAGG
KB672435B	7248733	3505816	10754548	-	AALB008058	3681118-3683060	2R	13A	TGGACAAGATCAAGGGTCGC	GGGGGTCGCGATGATGTTAT	AALB008464	10749407-10750126	2R	12A	AGTCGAGACGGAAGGTCTGT	ACTCGGGCACATAATCCTCG
Gap
KB672479	4205160	1	4205160	+	AALB002941	59445-60767	2R	13A	TGTGGACGAGTTTGTTGGGT	CAAGCGACAACAGGGAAAGC	AALB003187	4199027-4200646	2R	13C	ATTCTGAGGGCAAACGGGAG	TTTGTTTAAGCGCACCCAGC
KB672468A	5915397	1	5915397	-	AALB003339	69617-71964	2R	14B	GTTTTGACCCCAAGACGCAC	ATCGAACTAGGCGCTTACCG	AALB003689	5880245-5883756	2R	13C	GAATGCTGCGATCCCGTCTA	CTCCGCTGCTCGTTTAATGC
KB672397D	910984	23155150	24066133	-	AALB002731	23158791-23163058	2R	14C	CGTGGTCGCAATAACACAGT	GGGATTTTAGTGGCCATCGT	AALB002796	23876820-23880110	2R	14B	TCGAGCAGACGATACAGGTG	ATTCTGTGAGGCGAGCACTT
KB672435D	3727725	11655887	15383611	-	AALB008515	11658498-11661381	2R	15A	TCTTCTCAGGCACCAACGTC	CCGGATGTTGCTGAGTTCCT	AALB008768	15369229-15375445	2R	14C	TCTCTCGGTGTACTTCCGGT	ATCGCGTCGACTACGACTTC
KB672409	300361	1	300361	-	Merged with KB672353 in Neafsey et al 2015						AALB010878	261474-269988	2R	15A	TTACGCCGACTAGGAGAGGA	CGAATTGCCTGGTTGAGAAT
KB672353	1845436	1	1845436	+	AALB002801	36651-38402	2R	15A	AGTGTTACCGCTTCGAGCAC	CCGTTGAACGACGCATATC	AALB002940	1842196-1845034	2R	15B	TCAGCGTTACGCACTGAACT	CATGAGCCATTAACACGGCG
KB672408	393488	1	393488	-	AALB008770	2615-8440	2R	15C	TCCAAGAGGCATCGAGAACG	TGCTAAAAGGCATTTGCGGAT	AALB008803	386,519-392,624	2R	15B	GCAACAAGACAAGGTGGCTG	TGCTTGTCATTTGCTGGTGC
KB672411	288597	1	288597	+	AALB001274	8402-10882	2R	15C	TCGTCTCGTTTCCTTTGGCA	CGCCTCCAAGTGGAGCTAAA	AALB001290	286841-287862	2R	15C	CCAAACCCTGCCTACGATGA	GTTGTACGTTACCCAGTGCG
KB672435A	3408218	1	3408218	+	AALB007837	1672-3488	2L	16A	ACGGCACGGATAACAACACT	CGCCATTCGTGTTGCATAGG	AALB008049	3387781-3388532	2L	17B	CGACATTTTCTCTCGCCTGC	TGCCGAGTGATTGAGCTTCC
KB672413	22635183	1	22635183	-	AALB000001	5-6664	2L	23B	GACAACATTGTGGCTGCGTT	TTTTGACCAGTTCGCGCAAG	AALB001218	22619021-22620794	2L	17B	CCAAGGTGCGATGCACAAAA	CGCAATGGTCATAACGCTGG
KB672397A	11932447	1	11932447	-	AALB001296	21162-22736	2L	25B	GGAGTGACAAGGGTCACGAT	CCATAGCGTACAAGCAGTCG	AALB002044	11929285-11932447	2L	23B	AGCAATGGGCCTTGGTACTC	TTCTTCGATCGTCCCTTGCC
KB672287A	2754385	1	2754385	+	AALB003709	2660-5750	3R	26A	GAAACCAGCGTTTGCCACAT	CGCACTCTTTCTTTGAGCCG	AALB003876	2664211-2677912	3R	26B
KB672424	18068499	1	18068499	+	AALB009763	7629-8771	3R	26B	TCGAGGGCATCCAGAAAGAC	GCCGGTGGTTTACGTAGGAT	AALB010862	17995672-18000504	3R	32A	GAATGCCGGGAGGGATGTAG	GGAACTGCTGTGTGTGAGGT
KB672298B	2468322	427598	2895919	-	AALB003945	700623-703430	3R	32C	CTGTCCCCTTGGTTGTCAGT	GCAGCACAAATAACGGGAAT	AALB004078	2885716-2886989	3R	32A	CGCTGCCATTAACCAGATGC	GAGCGTCGTAGCGAAGATCA
KB672435C	883903	10761531	11645433	-	AALB008472	11064219-11065865	3R	33A	AATCTCGGCCAGAATCGCAT	CCACCACGGTACAGATTGCT	AALB008507	11601961-11606787	3R	32C	GATGAGAACGTACGCTGCTC	AACATCTCAATCGCTGGCTG
KB672309	2815218	1	2815218	+	AALB006953	937-2433	3R	33A	GAGTAAGAGCAGAGGGTGCC	ATGGGCATTTCCTGTAGCCG	AALB007117	2714609-2717538	3R	33B	GGCTCGCTGATAGCCATCTT	TCCGCCTGACTTCAAACACA
KB672386	1286344	1	1286344	-	AALB007353	15797-18550	3R	33C	TCCGACGTCAGGACAGATCA	AACGGTGGTCACTTCTTGCT	AALB007443	1284278-1285194	3R	33B	CGTGCTGAGAGAACCACACT	ACGACCTCGGGGATGTAGAA
KB672287B	360489	2754680	3115168	+	AALB003893	2899486-2902614	3R	33С	ATGACGCCGGTACGAAGATA	GAACGGTGTGGATTCTGCTT	AALB003904	3098731-3099807	3R	34A	TGCCTAGCGCGATACGATTT	TCACTCTGCGCGTTACGATT
KB672364	1390780	1	1390780	+	AALB007568	65673-72678	3R	34A	ATTTGTGCAGGGATTGAAGG	ATCAGGTAGCGTGGGAAGAA	AALB007622	1335989-1342835	3R	34B	GATTATCGCTGGGACGAAAC	CTCACGCTAGCATTGCGATA
Gap
KB672405	851493	1	851493	-	Merged with KB672364 in Neafsey et al 2015						AALB001253	484250-487980	3R	35A	GTATCTTGCGTTCAGCACCA	CTCGGACAGAATGCTTCCTT
KB672375	1459936	1	1459936	-	AALB007448	26062-28182	3R	35B	AACGCAGGTACAACCAGAGG	CATCGTTGTCTGTCTTGACTGC	AALB007555	1456747-1458917	3R	35A	TGCGACATCGCAACGAATTG	TTCCTCATCACGCATCGCAT
KB672418	204975	1	204975	+	AALB014716	54801-56022	3R	35B	GCAAAGCGTTTTACCCACCT	GCACCGAATACTTCACACGTC	AALB007835	182318-189003	3R	35B	TTCCCATCCAAACAGGCTCC	GGCGAAGAACATGGCTTGTC
Gap
KB672468B	136759	6032887	6169645	?	AALB014360	6160221-6161383	3R	35B	CACACGAGCATTGGTGCTTT	AAAACGTGGCGTGAACTAGC	No data
KB672415	178137	1	178137	+	AALB009746	83866-87253	3L	36A	TTCAGGTCCACAAGTACCGC	CCGCTGGGTACTCGATTCTC	AALB009753	157305-166017	3L	36B	ACTAAGGGCGTTCTTGCGAA	TTCCGTTCGACGTAACGTGT
KB672398	1248850	1	1248850	+	AALB007293	68588-83085	3L	36B	AATGGAACGAAGAACCAACG	TGTTTTGGCTGCAAACTCAG	AALB007352	1240510-1248318	3L	37A	CAGTTTACCCCGATTCGTGT	CGCTTCACATACACCACCAC
KB672342	1994720	1	1994720	+	AALB003188	3088-18634	3L	37A	GGATCGCGAGGGTCTTACAG	CTGCAAATTCAGGAGGGGGT	AALB003282	1968464-1969309	3L	38A	AGAGCTGTCCTTCTGTTGCC	GGCACCGTAGTGACCGTAAT
KB672286	30179321	1	30179321	+	AALB004081	731-1704	3L	38A	CAGGTCTAGAGGTCACGCAC	CACTGTGCTTGTTGGAGCTG	AALB006259	30173395-30178658	3L	45B	GCAGGAGTGCCAAAAGAAGC	ACTTCAAACCGGCGCAAATC
