# Supplementary material for: The Physical Genome Mapping of Anopheles albimanus Corrected Scaffold Misassemblies and Identified Interarm Rearrangements in Genus Anopheles
Source: G3 (Bethesda). 2016 Nov 7;7(1):155–64. doi: 10.1534/g3.116.034959 (PMC5217105; doi:10.1534/g3.116.034959)
Supplement: Supplementary file 9 [file 155TableS5.xlsx]

## Sheet: scaffold adjacencies 
Table S5 Scaffold adjacencies in the An. albimanus genome assembly.
Assembly	Scaffold1	Scaffold2	Scaf1_size	Scaf2_size	Scaf1_orientation	Scaf2_orientation	Region_scaf1	Region_scaf2
AALBS1	KB672457	KB672404	8610254	1315522	-	+	X:1A-3A	X:3A-3C
AALBS1	KB672404	KB672407	1315522	636932	+	+	X:3A-3C	X:3C-4A
AALBS1	KB672407	KB672406	636932	778592	+	-	X:3C-4A	X:4A-4C
AALBS1	KB672412	KB672414	221820	254859	+	-	X:5A	X:5A-5B
AALBS1	KB672446	KB672397C	9735467	6174178	-	-	2R:6A-9A	2R:9A-10B
AALBS1	KB672397C	KB672331	6174178	2547207	-	-	2R:9A-10B	2R:10B-10C
AALBS1	KB672331	KB672397B	2547207	4937263	-	-	2R:10B-10C	2R:10C-11B
AALBS1	KB672397B	KB672320	4937263	2643688	-	+	2R:10C-11B	2R:11B-12A
AALBS1	KB672320	KB672298A	2643688	426774	+	+	2R:11B-12A	2R:12A
AALBS1	KB672298A	KB672435B	426774	7248733	+	-	2R:12A	2R:12A-13A
AALBS1	KB672479	KB672468A	4205160	5915397	+	-	2R:13A-13C	2R:13C-14B
AALBS1	KB672468A	KB672397D	5915397	910984	-	-	2R:13C-14B	2R:14B-14C
AALBS1	KB672397D	KB672435D	910984	3727725	-	-	2R:14B-14C	2R:14C-15A
AALBS1	KB672435D	KB672409	3727725	300361	-	-	2R:14C-15A	2R:15A
AALBS1	KB672409	KB672353	300361	1845436	-	+	2R:15A	2R:15A-15B
AALBS1	KB672353	KB672408	1845436	393488	+	-	2R:15A-15B	2R:15B-15C
AALBS1	KB672408	KB672411	393488	288597	-	+	2R:15B-15C	2R:15C-15C
AALBS1	KB672435A	KB672413	3408218	22635183	+	-	2L:16A-17B	2L:17B-23B
AALBS1	KB672413	KB672397A	22635183	11932447	-	-	2L:17B-23B	2L:23B-25B
AALBS1	KB672287A	KB672424	2754385	18068499	+	+	3R:26A-26B	3R:26B-32A
AALBS1	KB672424	KB672298B	18068499	2468322	+	-	3R:26B-32A	3R:32A-32C
AALBS1	KB672298B	KB672435C	2468322	883903	-	-	3R:32A-32C	3R:32C-33A
AALBS1	KB672435C	KB672309	883903	2815218	-	+	3R:32C-33A	3R:33A-33B
AALBS1	KB672309	KB672386	2815218	1286344	+	-	3R:33A-33B	3R:33B-33C
AALBS1	KB672386	KB672287B	1286344	360489	-	+	3R:33B-33C	3R:33С-34A
AALBS1	KB672287B	KB672364	360489	1390780	+	+	3R:33С-34A	3R:34A-34B
AALBS1	KB672405	KB672375	851493	1459936	-	-	3R:34B-35A	3R:35A-35B
AALBS1	KB672375	KB672418	1459936	204975	-	+	3R:35A-35B	3R:35B-35B
AALBS1	KB672468B		136759		?		3R:35B
AALBS1	KB672415	KB672398	178137	1248850	+	+	3L:36A-36B	3L:36B-37A
AALBS1	KB672398	KB672342	1248850	1994720	+	+	3L:36B-37A	3L:37A-38A
AALBS1	KB672342	KB672286	1994720	30179321	+	+	3L:37A-38A	3L:38A-45B
